# Supplementary material for: Senataxin and RNase H2 act redundantly to suppress genome instability during class switch recombination
Source: eLife. 2022 Dec 21;11:e78917. doi: 10.7554/eLife.78917 (PMC9771370; doi:10.7554/eLife.78917)
Supplement: Figure 1—source data 1. — Genomic DNA extracted from WT, Rnaseh2bf/f, Setx-/-, and Setx-/-Rnaseh2bf/f cells was digested with restriction enzyme cocktail and run on dot blot, RnaseH1-treated Setx-/-Rnaseh2bf/f as a negative control. [file elife-78917-fig1-data1.zip]

Archive with 2 entries (2 files):
- Figure 1B- dot blot source data 2.tif
- Figure 1B- dot blot source data 1.tif
