# Supplementary material for: Senataxin and RNase H2 act redundantly to suppress genome instability during class switch recombination
Source: eLife. 2022 Dec 21;11:e78917. doi: 10.7554/eLife.78917 (PMC9771370; doi:10.7554/eLife.78917)
Supplement: Figure 1—figure supplement 1—source data 1. — PCR test of Rnaseh2b deletion efficiency on genomic DNA extracted from WT, Setx-/-, Rnaseh2bf/f, and Setx-/- Rnaseh2bf/f splenic B lymphocytes. Left and right represent two times results. [file elife-78917-fig1-figsupp1-data1.zip]

Archive with 2 entries (2 files):
- Figure 1 - figure supplement 1A 2B gel source 2.tif
- Figure 1 - figure supplement 1A  2B gel source 1.tif
