# Supplementary material for: Senataxin and RNase H2 act redundantly to suppress genome instability during class switch recombination
Source: eLife. 2022 Dec 21;11:e78917. doi: 10.7554/eLife.78917 (PMC9771370; doi:10.7554/eLife.78917)
Supplement: Figure 1—figure supplement 1—source data 2. [file elife-78917-fig1-figsupp1-data2.xlsx]

## Sheet: Sheet1
Figure1-figure supplement 1A		RNaseH2b DNA
	WT	1	1	1
	setx-/-	0.971102	0.666753	0.873177
	RNaseh2bf/f	0.493018	0.044483	0.25714
	setx-/- RNaseh2Bf/f	0.336948	0.018114	0.246813
Figure1-figure supplement 1B		WT			setx-/-			Rnaseh2bf/f			setx-/-Rnaseh2bf/f
	RNaseH2b expression	2.83497	2.26054	2.36745	2.48515	2.72578	2.25012	0.790041	0.543367	0.461158	0.456916	0.775572	0.496546
		WT				setx-/-				Rnaseh2bf/f				setx-/-,Rnaseh2bf/f				RNaseH treatment
Figure1-figure supplement 1C	Eμ	0.275476	1.75727	1.88775	0.074842	0.792784	0.97716	2.43401	0.381565	0.433269	1.49831	1.15936	0.31498	0.742262	1.46409	1.16473	0.526072	0.074842	0.072126	0.169184	0.154963
	Sμ	6.30574	8.75435	4.71307	3.90864	9.00047	8.69388	8.09296	8.37835	4.76783	11.3137	13.8967	4.89056	7.34451	21.5557	22.3675	29.1751	1.01045	1.88339	1.89211	0.026522
	Sγ1	0.235424	1	1	0.014082	0.25349	1.66632	2.34026	0.107818	0.240371	1.37237	2.64512	0.085773	0.23871	2.20381	1.84463	0.066064	0.062645	0.049836	0.051119	0.014082
Figure1-figure supplement 1D		WT				setx-/-				Rnaseh2bf/f				setx-/-Rnaseh2bf/f
	Iμ-Cμ	1	1	1	1	1.13314	0.685385	0.552227	1.20303	1.57992	0.753643	1.05946	1.04488	0.710661	0.297277	0.466516	0.735433
	Iμ-Cμ unspliced	1	1	1	1	0.959264	1.31039	1.36604	0.983957	1.50525	1.9816	1.87471	0.770215	0.92445	1.57826	1.42734	0.80478
	Iγ1-C1γ	1	1	1	1	0.936567	1.04554	0.715323	1.15402	1.53874	0.860389	1.27162	0.810378	0.646218	0.388103	1.03526	0.870551
	Iγ1-Cγ1 unspliced	1	1	1	1	1.04006	1.50525	2.51403	0.846745	1.06191	1.17555	1.59475	0.784584	1.31039	1.12246	2.78305	0.766664
