# Supplementary material for: Senataxin and RNase H2 act redundantly to suppress genome instability during class switch recombination
Source: eLife. 2022 Dec 21;11:e78917. doi: 10.7554/eLife.78917 (PMC9771370; doi:10.7554/eLife.78917)
Supplement: Figure 1—figure supplement 2—source data 1. [file elife-78917-fig1-figsupp2-data1.xlsx]

## Sheet: Sheet1
Figure 1-figure supplement 2B		WT			setx-/-			Rnaseh2bf/f			setx-/- Rnaseh2bf/f
	prom	5.29636	6.18311	5.09328	4.12197	4.3873	3.47881	3.67226	7.38706	3.11362	7.3615	8.4757	5.22439
	in2	1.58798	2.45989	1.55147	3.02553	2.65478	1.23996	1.4748	2.89172	1.43425	6.31532	3.67717	7.0143
	5'pause	0.217135	0.228458	0.701539	0.115023	0.185995	0.653048	0.128514	0.222211	0.746697	0.17115	0.17115	0.763268
	pause	2.25532	3.26406	2.00731	1.49485	2.03731	1.63799	1.55833	2.56685	1.28514	2.45661	3.67226	2.69807
	C	2.88786	1.79419	2.19658	2.5403	1.16205	2.06851	3.51453	1.82344	1.966	3.74077	2.92141	3.17905
