# Supplementary material for: Senataxin and RNase H2 act redundantly to suppress genome instability during class switch recombination
Source: eLife. 2022 Dec 21;11:e78917. doi: 10.7554/eLife.78917 (PMC9771370; doi:10.7554/eLife.78917)
Supplement: Figure 2—figure supplement 1—source data 1. [file elife-78917-fig2-figsupp1-data1.xlsx]

## Sheet: Sheet1
Figure2-figure supplement 1		LPS+IL4
	WT	23.5	19.7	13.7	15.4	19.2	17.3
	setx-/-	13.2	21.2	14.5	18.6	21	20.5
	Rnaseh2bf/f	16.2	21	13.7	10.2	15.3	19.7
	setx-/- RnaseH2Bf/f	15.3	18.9	11.5	12.3	14.3	16
