# Supplementary material for: Senataxin and RNase H2 act redundantly to suppress genome instability during class switch recombination
Source: eLife. 2022 Dec 21;11:e78917. doi: 10.7554/eLife.78917 (PMC9771370; doi:10.7554/eLife.78917)
Supplement: Figure 3—figure supplement 1—source data 1. [file elife-78917-fig3-figsupp1-data1.xlsx]

## Sheet: Sheet1
Figure 3-figure supplement 3B		WT				setx-/-				Rnaseh2bf/f				setx-/-Rnaseh2bf/f
	Pre-pro	0.155945	0.286699	0.101192	0.218586	0.216649	0.180044	0.130741	0.13625	0.279182	0.098088	0.219421	0.179615	0.178574	0.339481	0.22985	0.243943
	Pro	0.200945	0.278069	0.394571	0.331081	0.186394	0.29065	0.371263	0.077167	0.146878	0.202655	0.470029	0.110963	0.260026	0.600751	0.475108	0.375471
	Large-pre-B	0.263945	0.432925	0.254157	0.508734	0.276377	0.331288	0.212578	0.084865	0.348049	0.289141	0.157048	0.091467	0.530384	0.43197	0.209304	0.415753
	Small pre-B	0.803291	0.947832	0.742861	0.991571	0.971944	0.895274	0.622764	0.398903	0.688383	0.774156	0.524606	0.303852	1.54293	1.64668	0.883445	1.15602
	Mature B	0.441982	1.04731	0.345152	0.470029	0.500865	0.338886	0.183636	0.353606	0.964994	0.440567	0.565817	0.533037	0.654714	0.999689	0.525187	0.78223
Figure 3-figure supplement 3C		B cell number
	WT	9.37	4.75	9.125	4.2	8.9	4.4	3.25	6.85	3.71	4.66	6.06	4.87	5.07	3.7	11.6
	setx-/-	4.7	2.57	4.825	6	4.1	3.5	2	6.85	2.67	4.76	3.85	5.94	7.63	3.8	11.5
	Rnaseh2bf/f	6.5	6.35	5.15	3.45	11	4.15	3.55	6.5	4.23	3.03	2.27	4.75	5.48	4.6	5.25
	setx-/- RNaseh2Bf/f	8.7	3.1	4.425	3.1	3.45	3.2	1.25	8.25	3.69	2.88	2.32	4.34	4.48	5.85	6.075
Figure 3-figure supplement 3D		CD11B+
	WT	4163220	3624893	1723170	1745371
	setx-/-	3524661	3680039	2012407	1210280
	RNaseH2Bf/f	2641046	3836924	2308042	1391413
	setx-/-RNaseH2Bf/f	2243300	4437310	2854759	31528
