# Supplementary material for: Senataxin and RNase H2 act redundantly to suppress genome instability during class switch recombination
Source: eLife. 2022 Dec 21;11:e78917. doi: 10.7554/eLife.78917 (PMC9771370; doi:10.7554/eLife.78917)
Supplement: Figure 3—figure supplement 2—source data 2. — Genomic DNA from WT, Rnaseh2bf/f, Setx-/-, and Setx-/-Rnaseh2bf/f B cells was treated with NaCl (left) or NaOH (right) for 3 hr before running the TAE native gel. [file elife-78917-fig3-figsupp2-data2.zip]

Archive with 2 entries (2 files):
- Figure 3 - figure supplement 2C   native gel source data 2.tif
- Figure 3 - figure supplement 2C   native gel source data 1.tif
