# Supplementary material for: Senataxin and RNase H2 act redundantly to suppress genome instability during class switch recombination
Source: eLife. 2022 Dec 21;11:e78917. doi: 10.7554/eLife.78917 (PMC9771370; doi:10.7554/eLife.78917)
Supplement: Figure 4—source data 1. — Immunoprecipitation and immunoblotting test for RNaseH2B-FLAG protein expression under retroviral infection in Setx-/-Rnaseh2bf/f B cells. [file elife-78917-fig4-data1.zip]

Archive with 2 entries (2 files):
- Figure 4A-2b rescue Source Data 2.tif
- Figure 4A-2b rescue Source Data 1.TIF
