# Supplementary material for: Senataxin and RNase H2 act redundantly to suppress genome instability during class switch recombination
Source: eLife. 2022 Dec 21;11:e78917. doi: 10.7554/eLife.78917 (PMC9771370; doi:10.7554/eLife.78917)
Supplement: Figure 4—source data 2. — Uncropped image of alkaline gel from Setx-/-, Setx-/-Rnaseh2bf/f EV, and Setx-/-Rnaseh2bf/f+FLAG-RNaseH2B cells; left and right represent two times results. [file elife-78917-fig4-data2.zip]

Archive with 2 entries (2 files):
- Figure 4B source data 2.tif
- Figure 4B source data 1.tif
