# Supplementary material for: Senataxin and RNase H2 act redundantly to suppress genome instability during class switch recombination
Source: eLife. 2022 Dec 21;11:e78917. doi: 10.7554/eLife.78917 (PMC9771370; doi:10.7554/eLife.78917)
Supplement: Figure 4—figure supplement 1—source data 1. [file elife-78917-fig4-figsupp1-data1.xlsx]

## Sheet: Sheet1
Figure 4-figure supplement 1		Eμ				Sμ				Sr1
	IgG	0.001314				0.033771				0.006252
	FLAG-2B	0.005861				0.089535				0.035287
		Eμ				Sμ				Sr1
	IgG	0.001314				0.037212				0.005622
	FLAG-2B	0.011296				0.08412				0.028007
		Eμ				Sμ				Sr1
	IgG	0.005512				0.114229				0.00118
	FLAG-2B	0.00822				0.1509				0.015128
		Eμ				Sμ				Sr1
	IgG	0.009663				0.131063				0.003051
	FLAG-2B	0.015303				0.29937				0.025033
