# Supplementary material for: Senataxin and RNase H2 act redundantly to suppress genome instability during class switch recombination
Source: eLife. 2022 Dec 21;11:e78917. doi: 10.7554/eLife.78917 (PMC9771370; doi:10.7554/eLife.78917)
Supplement: Figure 5—source data 1. — AID protein expression in WT B cells 72 hr post-stimulation with different reagents. Actin served as a loading control. [file elife-78917-fig5-data1.zip]

Archive with 3 entries (3 files):
- Figure 5A-AID Source Data 2.tif
- Figure 5A-Actin Source Data 2.tif
- Figure 5A AID and Actin Souce data 1.TIF
