# Supplementary material for: Senataxin and RNase H2 act redundantly to suppress genome instability during class switch recombination
Source: eLife. 2022 Dec 21;11:e78917. doi: 10.7554/eLife.78917 (PMC9771370; doi:10.7554/eLife.78917)
Supplement: Figure 5—figure supplement 1—source data 1. — Whole-cell lysis from WT, Setx-/-, Rnaseh2bf/f, Setx-/-Rnaseh2bf/f, and Aicda-/- cells 72 hr post-stimulation to IgG1 were run on SDS-PAGE. Western blots were probed with an anti-AID antibody and anti-actin as loading control. Aicda-/- cells were used as a negative control. [file elife-78917-fig5-figsupp1-data1.zip]

Archive with 4 entries (4 files):
- Figure 5 - figure supplement 1B-AID Source Data 2.tif
- Figure 5 - figure supplement 1B-actin Source Data 1.tif
- Figure 5 - figure supplement 1B-actin Source Data 2.tif
- Figure 5 - figure supplement 1B-AID Source Data 1.tif
