# Supplementary material for: Senataxin and RNase H2 act redundantly to suppress genome instability during class switch recombination
Source: eLife. 2022 Dec 21;11:e78917. doi: 10.7554/eLife.78917 (PMC9771370; doi:10.7554/eLife.78917)
Supplement: Figure 5—figure supplement 1—source data 2. [file elife-78917-fig5-figsupp1-data2.xlsx]

## Sheet: Sheet1
Figure 5-figure supplement 5A		Aicda-/- RT
	WT	1	1	1	1
	Setx-/-	1.04972	0.643197	0.573024	0.981686
	Rnaseh2bf/f	1.25701	0.732043	0.726986	1.03288
	Setx-/- Rnaseh2bf/f	1.24114	0.535887	0.703847	1.05215
Figure 5-figure supplement 5C		Aicda-/- WB
	WT	1	1	1
	Setx-/-	1.00516	1.26837	1.10288
	Rnaseh2bf/f	0.916229	0.912987	1.14057
	Setx-/- Rnaseh2bf/f	1.263	0.853718	1.09919
Figure 5-figure supplement 5D		Sμ			Sγ1
	Aicda-/-	0.026986	0.021692	0.023511	0.015058	0.005853	0.031565
	WT	0.118257	0.133354	0.084953	0.054159	0.084788	0.065887
	Setx-/-	0.108568	0.069255	0.1442	0.161171	0.068585	0.119865
	Rnaseh2bf/f	0.085575	0.109323	0.065281	0.213652	0.094034	0.044076
	Setx-/- Rnaseh2bf/f	0.104869	0.138057	0.163362	0.233258	0.143848	0.09379
Figure 5-figure supplement 5E		WT					setx-/-					Rnaseh2bf/f					setx-/- Rnaseh2bf/f
	Sμ region	1	1	1	1	1	0.756109	0.622725	0.275476	0.670511	1.26868	2.92817	1.04247	0.434271	2.01857	1.04972	1.29834	1.42734	0.272312	0.508152	0.82264
	Sγ1 region	1	1	1	1	1	1.1355	0.443396	0.350301	0.619854	0.909618	1.15936	0.641713	0.526072	2.20381	0.907519	1.32256	1.26576	0.25349	0.583714	0.690956
