# Supplementary material for: Senataxin and RNase H2 act redundantly to suppress genome instability during class switch recombination
Source: eLife. 2022 Dec 21;11:e78917. doi: 10.7554/eLife.78917 (PMC9771370; doi:10.7554/eLife.78917)
Supplement: Supplementary file 2. — Source data files [file elife-78917-supp2.xlsx]

## Sheet: Sheet1
Supplementary File 2: primers used in qPCR and junction analysis
Primer name	Forward	Reverse
Sμ-Sγ1 junction first round	F:5-AACTCTCCAGCCACAGTAATGACC-3	R: 5- CTGTAACCTACCCAGGAGATC-3
Sμ-Sγ1 junction Second round	F:5- GCTTGAGCCAAAATGAAGTAGACT-3	R: 5- CCCCCATCCTGTCACCTATA-3
Sμ spliced	F: 5-CCCAGACCTGGGAATGTATG-3	R: 5-GGAAGACATTTGGGAAGGACT-3
Sγ1 spliced	F: 5-GGCCCTTCCAGATCTTTGAG-3	R: 5-ATGGAGTTAGTTTGGGCAGCA-3
Sμ unspliced	F: 5- TGACAGGAGGCAAGAAGACA-3	R: 5- GGGAAGACATTTGGGAAGGA-3
Sγ1 unspliced	F: 5-AAGGTTTGGTCCTGTCCTGTCC-3	R: 5-AGATGGGGGTGTCGTTTTGG-3
CD79b	F: 5-TGGTGCTGTCTTCCATGC-3	R: 5-TTGCTGGTACCGGCTCAC-3
Eμ	F: 5-CCGATCAGAACCAGAACACC-3	R: 5- GCTGGACAGAGTGTTTCAAAAC-3
Smu	F: 5-TGTAATGAACTGGAATGAGCTG-3	R: 5- CAGTCCAGTGTAGGCAGTAGAG-3
Sγ1	F: 5-GAGGAGTGCAGGAAGTCTGG-3	R: 5- CCTTGATGCCCTCCCTTT-3
Sγ3	F: 5- GGAGAAAGGAGCATAAGGAGTC-3	R: 5- GTACTTCACACCCTCACCTAC-3
AID-RT	F: 5-TGGAGACCGATATGGACAGC-3	R: 5-GGAGGTGGCACTATCTCTCC-3
GAPDH	F: 5-AATGTGTCCGTCGTGGATCT-3	R: 5-AGACAACCTGGTCCTCAGTG-3
RNaseH2b for qPCR	F: 5-AGTGGCTGGAGAAGAAGGTC-3	R: 5-GGAAACCTGACCACCAGAGA-3
RNaseH2b for Genome DNA	F: 5-TCATCTGATGGCTCTCGGAGGAATG-3	R: 5-GGAGGGCACTCTAAAGAGCAAGCTA-3
Sµ-biotin primer	F: 5-BiosG/ CAGACCTGGGAATGTATGGT-3
Sµ-nest primer	F: 5-CACACAAAGACTCTGGACCTC-3
Actin-Prom	F: 5-GAG GGG AGA GGG GGT AAA-3	R: 5-GAA GCT GTG CTC GCG G-3
Actin-in2	F: 5-GGCTGTATTCCCCTCCATCG-3	R: 5-CCAGTTGGTAACAATGCCATGT-3
Actin-5' pause	F: 5-AGG TTG GGT GGG TGT-3	R: 5-AGA CTT CAT TAA AGG GCC TGT-3
Actin-pause	F: 5-CAG GAA GGT GTG AAG CCTA TGG-3	R: 5-GGG CTG ATT TCC AGG A-3
Actin-C	F: 5-TCA GGC TGG GCA CTA TAG-3	R: 5-CAG TTC TGG CTG TCT TGG-3
